# Supplementary material for: Generation and analysis of expression sequence tags from haustoria of the wheat stripe rust fungus Puccinia striiformis f. sp. Tritici
Source: BMC Genomics. 2009 Dec 23;10:626. doi: 10.1186/1471-2164-10-626 (PMC2805700; doi:10.1186/1471-2164-10-626)
Supplement: Additional file 1 — Putative functions of expressed sequence tags from the haustorial cDNA library of Puccinia striiformis f. sp. tritici as determined by BLASTX searches of the NCBI database [file 1471-2164-10-626-S1.XLS]

## Sheet: Additional file 1
Additional file 1: Putative functions of expressed sequence tags from the haustorial cDNA library of Puccinia striiformis f. sp. tritici as determined by
BLASTX searches of the NCBI database
Uniseqs	Accession	No. of clones	Similarity	Organism	E value
Amino acid metabolism
PSTha5B4	gi|39972453	1	imidazoleglycerol-phosphate dehydratase	Magnaporthe grisea	2e-19
PSTha2j1	gi|149016180	1	aspartyl aminopeptidase, isoform CRA_b	Rattus norvegicus	2e-08
PSTha9E12	gi|220693595	1	glutamine amidotransferase	Aspergillus flavus	9e-16
PSTha15i2	gb|AAK69535.1	1	glutamine synthetase	Blumeria graminis	5e-09
C-compound and carbohydrate metabolism
PSTha4g6	gi|12230775	2	deacetylase	Cryptococcus neoformans	7e-29
PSTha16C1	gi|58266402	1	transketolase	Cryptococcus neoformans	8e-66
PSTha16G13	gi|51493516	1	ribulose-1,5-bisphosphate carboxylase/oxygenase large subunit	Bromus arenarius	3e-94
Lipid, fatty acid and isoprenoid metabolism
PSTha12L10	gi|150866418	1	Lysophospholipase	Pichia stipitis	6e-07
Cell defense
PSTha2e6	gb|ABI58272.1	1	laccase	Cryptococcus neoformans	5e-10
Metabolism of vitamins, cofactors and prosthetic groups
PSTha14i19	gi|6165488	1	THI2p	Uromyces viciae-fabae	9e-28
Glycolysis
PSTha1i6	gi|92090788	1	UDP-glucose epimerase	Cryptococcus neoformans	1e-11
PSTha15B19	gi|58265916	1	dihydrolipoyl dehydrogenase	Cryptococcus neoformans	3e-62
PSTha5C7	gi|70982943	2	glycosyl transferase	Aspergillus fumigatus	8e-39
PSTha5A1	gi|31087954	2	chitinase	Puccinia triticina	1e-47
PSTha9J9	gi|19112472	1	glycosyl hydrolase family 16	Schizo saccharomyces	1e-38
Electron transport and membrane-asscociated energy conservation/respiration
PSTha14F24	gi|116505814	1	ATP synthase beta chain	Coprinopsis cinerea	1e-34
PSTha16N7	gi|122893333	1	NADH dehydrogenase subunit 3	Pleurotus ostreatus	9e-13
PSTha2h11	gi|2652922	2	plasma membrane (H+) ATPase	Uromyces viciae-fabae	3e-18
PSTha1a16	gi|146322982	1	NADH-ubiquinone oxidoreductase 49 kDa subunit	Aspergillus fumigatus	1e-14
PSTha13P23	gi|115304391	3	cytochrome c oxidase subunit 1	Ustilago maydis	7e-48
PSTha10A24	gi|80978947	10	cytochrome b	Puccinia graminis f. sp. tritici	5e-56
PSTha2k13	gi|125213991	1	cytochrome c oxidase subunit 3	Rhodotorula glutinis	1e-47
Aminoacyl-tRNA-synthetases
PSTha11G18	gi|58268868	1	alanine-tRNA ligase	Cryptococcus neoformans	2e-42
Ribosome biogenesis
PSTha8A3	gi|8131699	1	cytoplasmic ribosomal protein S13	Panax ginseng	2e-59
PSTha11K9	gi|85104930	1	40S ribosome protein S17	Neurospora crassa	2e-61
PSTha4F9	gi|145608652	2	40S ribosomal S12 protein	Magnaporthe grisea	1e-63
PSTha10E9	gi|116506712	1	60S ribosomal protein L27a	Coprinopsis cinerea	5e-62
PSTha1d13	gi|116191627	2	60S ribosomal protein L7	Chaetomium globosum	1e-39
PSTha10H6	gi|3076	1	ribosomal protein	Neurospora crassa	5e-42
PSTha4j22	gi|145602358	3	ribosomal protein L39	Magnaporthe grisea	4e-21
PSTha12a2	gi|58270444	1	ribosomal protein L4	Cryptococcus neoformans	1e-31
PSTha14n16	gi|3201582	1	ribosomal protein S27 homolog	Schizosaccharomyces pombe	2e-21
PSTha9L3	gi|58267726	2	60s ribosomal protein l1-a	Cryptococcus neoformans	1e-36
PSTha9F5	gi|58267726	1	60s ribosomal protein l1-a	Cryptococcus neoformans	1e-70
PSTha17K16	gi|58264192	1	structural constituent of ribosome	Cryptococcus neoformans	2e-47
PSTha16O8	gi|154281567	1	cytosolic large ribosomal subunit protein L30	Ajellomycescapsulatus NAm1	5e-44
PSTha4K8	gi|85102845	2	60S ribosomal protein L12	Neurospora crassa	9e-72
PSTha12i4	gi|58271110	2	40S ribosomal protein S7	Cryptococcus neoformans	2e-64
PSTha4P12	gi|58267336	1	ribosomal protein	Cryptococcus neoformans	2e-24
Translation
PSTha11E7	gi|58266210	1	elongation factor 3	Cryptococcus neoformans	4e-31
PSTha14E23	gi|119139	4	Elongation factor 1-alpha	Rhizomucor circinelloides	5e-91
Transcription
PSTha10H10	gi|38640858	12	putative RNA maturase	Candida parapsilosis	7e-36
DNA replication
PSTha11C13	gi|118376906	1	MutS domain III family protein	Tetrahymena thermophila	5e-17
Cellular transport and transport facilitation
PSTha15i11	gi|15485608	1	amino acid transporter (PIG27)	Uromyces viciae-fabae	1e-10
PSTha12o3	gi|14348970	1	HXT1p	Uromyces viciae-fabae	1e-16
PSTha21O8	ref|XP_717913.1	2	putative sulfate transporter	Candida albicans	4e-22
PSTha10C13	gi|58266074	1	protein transporter	Cryptococcus neoformans	4e-19
Cell signaling/cell communication
PSTha1d6	gi|116506522	1	serine/threonine-protein phosphatase PP1	Coprinopsis cinerea	8e-28
PSTha10L9	gb|AAG25584	1	RAS protein	Cryptococcus neoformans	1e-08
Stress response
PSTha14F3	gi|58264110	1	heat shock protein	Cryptococcus neoformans	7e-33
PSTha21f14	gi|125812328	2	Hsp70 protein	Danio rerio	9e-11
Unclassified
PSTha4j12	gi|71148691	4	polyprotein	Phanerochaete chrysosporium	7e-08
PSTha1d9	gi|71148691	1	polyprotein	Phanerochaete chrysosporium	3e-09
PSTha14p18	gi|71148691	1	polyprotein	Phanerochaete chrysosporium	3e-18
PSTha15O7	gi|71148691	1	polyprotein	Phanerochaete chrysosporium	4e-34
PSTha4P13	gi|71148691	1	polyprotein	Phanerochaete chrysosporium	2e-17
PSTha11C21	gi|126031509	1	A Chain A, J-Domain Of Dnj-12	Caenorhabditis Elegans	1e-11
PSTha12p3	gi|2760356	1	RT-like protein	Venturia inaequalis	6e-25
PSTha15J12	gi|116507597	1	ubiquitin	Coprinopsis cinerea	1e-62
PSTha14p11	gi|116505551	1	hypothetical protein	Coprinopsis cinerea	9e-53
PSTha9J22	gi|169849602	2	hypothetical protein	Coprinopsis cinerea	7e-16
PSTha17h14	gi|156349458	1	hypothetical protein	Nematostella vectensis	1e-09
PSTha2b9	gi|58265826	1	hypothetical protein	Cryptococcus neoformans	8e-13
PSTha11p24	gi|71020943	1	hypothetical protein	Ustilago maydis	5e-14
PSTha7H1	gi|71023493	1	hypothetical protein	Ustilago maydis	9e-10
PSTha12j10	gi|134109399	2	hypothetical protein	Cryptococcus neoformans	7e-76
PSTha16J5	gi|153813694	24	hypothetical protein	Ruminococcus obeum	2e-07
PSTha2g1	gi|156364276	1	predicted protein	Nematostella vectensis	5e-06
PSTha1k9	gi|109513089	1	hypothetical protein	Rattus norvegicus	2e-06
PSTha13J15	gi|116497678	1	hypothetical protein	Coprinopsis cinerea	1e-08
PSTha2b2	gi|169868624	1	hypothetical protein	Coprinopsis cinerea	5e-18
PSTha10K23	gi|116498157	1	hypothetical protein	Coprinopsis cinerea	7e-06
PSTha12j17	gi|116498303	1	hypothetical protein	Coprinopsis cinerea	8e-20
PSTha4h13	gi|116503841	1	hypothetical protein	Coprinopsis cinerea	2e-07
PSTha6G24	gi|116503841	1	hypothetical protein	Coprinopsis cinerea	2e-07
PSTha11p8	gi|116503891	2	hypothetical protein	Coprinopsis cinerea	1e-20
PSTha10B20	gi|116504883	1	hypothetical protein	Coprinopsis cinerea	1e-19
PSTha10M3	gi|116505651	1	hypothetical protein	Coprinopsis cinerea	3e-12
PSTha12i24	gi|116505987	1	hypothetical protein	Coprinopsis cinerea	5e-06
PSTha8F3	gi|116506607	1	hypothetical protein	Coprinopsis cinerea	4e-63
PSTha10N15	gi|116506796	1	hypothetical protein	Coprinopsis cinerea	2e-68
PSTha12L24	gi|116508781	1	hypothetical protein	Coprinopsis cinerea	5e-23
PSTha9I23	gi|116509956	1	hypothetical protein	Coprinopsis cinerea	1e-22
PSTha14L14	gi|116510481	2	hypothetical protein	Coprinopsis cinerea	9e-47
PSTha16L20	gi|118392259	2	hypothetical protein	Tetrahymena thermophila	1e-56
PSTha4F1	gi|119474127	2	hypothetical protein	Neosartorya fischeri	2e-44
PSTha7B14	gi|119502052	192	hypothetical protein	Neosartorya fischeri	5e-17
PSTha5L23	gi|119502054	22	hypothetical protein	Neosartorya fischeri	2e-06
PSTha21g24	gi|134106209	1	hypothetical protein	Cryptococcus neoformans	4e-14
PSTha7C4	gi|145234342	1	hypothetical protein	Aspergillus niger	2e-07
PSTha16D6	gi|145234581	1	hypothetical protein	Aspergillus niger	2e-16
PSTha15O2	gi|145256427	1	hypothetical protein	Aspergillus niger	7e-06
PSTha16L22	gi|154275716	1	hypothetical protein	Ajellomyces capsulatus	3e-27
PSTha5N18	gi|154320379	2	hypothetical protein	Botryotinia fuckeliana	1e-14
PSTha16K22	gi|156318708	11	hypothetical protein	Nematostella vectensis	1e-15
PSTha10K1	gi|156839387	1	hypothetical protein	Vanderwaltozyma polyspora	2e-72
PSTha5G19	gi|46128089	1	hypothetical protein	Gibberella zeae	3e-13
PSTha15J17	gi|46139553	1	hypothetical protein	Gibberella zeae	1e-22
PSTha10C19	gi|58261792	1	hypothetical protein	Cryptococcus neoformans	7e-29
PSTha9K18	gi|58264334	2	hypothetical protein	Cryptococcus neoformans	2e-16
PSTha9L14	gi|67904596	1	hypothetical protein	Aspergillus nidulans	5e-07
PSTha7K18	gi|68491867	1	hypothetical protein	Candida albicans	2e-20
PSTha9E13	gi|71004072	4	hypothetical protein	Ustilago maydis	2e-60
PSTha10N8	gi|71004782	1	hypothetical protein	Ustilago maydis	9e-22
PSTha9P1	gi|71004800	1	hypothetical protein	Ustilago maydis	6e-72
PSTha9O16	gi|71004996	2	hypothetical protein	Ustilago maydis	4e-16
PSTha12m20	gi|71006158	1	hypothetical protein	Ustilago maydis	6e-25
PSTha4K2	gi|71007688	1	hypothetical protein	Ustilago maydis	3e-12
PSTha5C23	gi|71012758	1	hypothetical protein	Ustilago maydis	5e-18
PSTha11D13	gi|71013789	1	hypothetical protein	Ustilago maydis	1e-42
PSTha16A10	gi|71014668	1	hypothetical protein	Ustilago maydis	4e-47
PSTha7j22	gi|71015635	1	hypothetical protein	Ustilago maydis	7e-06
PSTha11J16	gi|71019383	1	hypothetical protein	Ustilago maydis	9e-07
PSTha9B3	gi|71019675	2	hypothetical protein	Ustilago maydis	2e-60
PSTha15J4	gi|71019869	1	hypothetical protein	Ustilago maydis	7e-22
PSTha12h10	gi|71023563	1	hypothetical protein	Ustilago maydis	6e-32
PSTha12H18	gi|85081561	1	hypothetical protein	Neurospora crassa	3e-31
PSTha9D13	gi|116218275	1	hypothetical protein	Chaetomium globosum	7e-11
PSTha1n16	gi|116506075	2	hypothetical protein	Coprinopsis cinerea	1e-21
PSTha12n18	gi|116506956	2	hypothetical protein	Coprinopsis cinerea	6e-07
PSTha16J12	gi|116510284	1	hypothetical protein	Coprinopsis cinerea	4e-39
PSTha15B15	gi|119173575	1	hypothetical protein	Coccidioides immitis	7e-17
PSTha9C6	gi|121702659	5	hypothetical protein	Aspergillus clavatus	1e-29
PSTha4j2	gi|134115459	1	hypothetical protein	Cryptococcus neoformans	1e-07
PSTha4P15	gi|145614766	4	hypothetical protein	Magnaporthe grisea	2e-54
PSTha15i4	gi|153217685	1	hypothetical protein	Vibrio cholerae	4e-33
PSTha21P4	gi|153217685	1	hypothetical protein	Vibrio cholerae	5e-32
PSTha2a11	gi|153813694	1	hypothetical protein	Ruminococcus obeum	3e-08
PSTha11n16	gi|39977037	1	hypothetical protein	Magnaporthe grisea	8e-10
PSTha10A11	gi|46117268	1	hypothetical protein	Gibberella zeae	2e-44
PSTha16I8	gi|58262908	1	hypothetical protein	Cryptococcus neoformans	9e-47
PSTha2e5	gi|71019537	2	hypothetical protein	Ustilago maydis	2e-28
PSTha5M15	gi|116507650	2	predicted protein	Coprinopsis cinerea	3e-21
PSTha16B10	gi|126134179	22	predicted protein	Pichia stipitis	1e-34
PSTha16K6	gi|126134179	5	predicted protein	Pichia stipitis	3e-33
PSTha10G8	gi|156048172	1	predicted protein	Sclerotinia sclerotiorum	4e-07
PSTha14M9	gi|156358781	1	predicted protein	Nematostella vectensis	4e-13
PSTha16G17	gi|156358781	1	predicted protein	Nematostella vectensis	4e-13
PSTha9E4	gi|157070818	1	predicted protein	Neurospora crassa	5e-16
PSTha8H6	gi|116502873	1	predicted protein	Coprinopsis cinerea	3e-08
PSTha10F16	gi|126134179	27	predicted protein	Pichia stipitis	1e-35
PSTha15O11	gi|156138957	1	Unknown protein	Mus musculus	2e-06
PSTha6L7	gi|23270399	2	Unknown protein	Saccharomyces cerevisiae	2e-07
PSTha18D1	gi|23270399	1	Unknown protein	Saccharomyces cerevisiae	2e-07
PSTha12p18	gi|32141364	1	Unknown protein	Aegilops tauschii	8e-13
PSTha16B8	gi|32141364	1	Unknown protein	Aegilops tauschii	9e-30
PSTha14o13	gi|60687936	12	Unknown protein	Schistosoma japonicum	1e-22
PSTha11M6	gi|50303975	1	unnamed protein product	Kluyveromyces lactis	1e-11
PSTha16D20	gi|50312707	1	unnamed protein product	Kluyveromyces lactis	5e-27
PSTha15H24	gi|50312711	1	unnamed protein product	Kluyveromyces lactis	3e-14
PSTha7P10	gi|109513089	1	hypothetical protein	Rattus norvegicus	7e-06
PSTha12i13	gi|50312711	88	unnamed protein product	Kluyveromyces lactis	4e-11
PSTha22m11	gi|50312711	116	unnamed protein product	Kluyveromyces lactis	4e-07
PSTha12H9	gi|50312711	8	unnamed protein product	Kluyveromyces lactis	1e-10
PSTha15H19	gi|50312711	1	unnamed protein product	Kluyveromyces lactis	5e-10
PSTha15i23	gi|50312711	1	unnamed protein product	Kluyveromyces lactis	3e-11
PSTha17o9	gi|50312711	1	unnamed protein product	Kluyveromyces lactis	2e-10
PSTha4M13	gi|50312711	1	unnamed protein product	Kluyveromyces lactis	1e-11
PSTha14n23	gi|50312719	7	unnamed protein product	Kluyveromyces lactis	2e-20
PSTha6B22	gi|83766359	2	unnamed protein product	Aspergillus oryzae	4e-36
PSTha4g16	gi|169771003	1	hypothetical protein	Aspergillus oryzae	2e-23
PSTha21e23	gi|83771049	1	unnamed protein product	Aspergillus oryzae	1e-06
PSTha8F21	gi|90080596	1	unnamed protein product	Macaca fascicularis	2e-06
PSTha4h19	gi|74622391	873	uncharacterized protein ART3	Saccharomyces cerevisiae	2e-12
PSTha8C17	gi|74012205	1	similar to F44E2.2b	Canis familiaris	8e-15
