# Supplementary material for: Generation and analysis of expression sequence tags from haustoria of the wheat stripe rust fungus Puccinia striiformis f. sp. Tritici
Source: BMC Genomics. 2009 Dec 23;10:626. doi: 10.1186/1471-2164-10-626 (PMC2805700; doi:10.1186/1471-2164-10-626)
Supplement: Additional file 2 — Putative functions of expressed sequence tags from the haustorial cDNA library of Puccinia striiformis f. sp. tritici as determined by BLASTX searches of the P. graminis genome database [file 1471-2164-10-626-S2.XLS]

## Sheet: Additional file 2
Additional file 2: Putative functions of expressed sequence tags from the haustorial cDNA library of Puccinia striiformis
f. sp. tritici as determined by BLASTX searches of the P. graminis genome database
Uniseqs	Accession	No. of clones	Similarity	E value
Amino acid metabolism
PSTha5B4	PGTG_08188	1	imidazoleglycerol-phosphate dehydratase	3e-43
PSTha2j1	PGTG_14931	1	aspartyl aminopeptidase	1.40205e-19
PSTha15i11	PGTG_07026	1	amino-acid permease	2.79476e-27
PSTha4O23	PGTG_06954	1	saccharopine dehydrogenase	9e-14
PSTha9E12	PGTG_17572	1	Dug3p(Glutathione Degradation )	0
PSTha15i2	PGTG_06623	1	glutamine synthetase	4.02368e-29
PSTha12j10	PGTG_03242	2	phosphoribosylglycinamide formyltransferase	3e-51
Nucleotide metabolism
PSTha16B17	PGTG_06003	1	deoxyribodipyrimidine photo-lyase	2e-14
PSTha11C13	PGTG_10709	1	DNA mismatch repair protein mutS	3e-59
PSTha2e5	PGTG_14030	2	DNA primase large subunit	1e-60
C-compound and carbohydrate metabolism
PSTha16C1	PGTG_00656	1	transketolase	1e-108
PSTha14p11	PGTG_17180	1	citrate synthase,mitochondrial precursor	3e-86
PSTha11G19	PGTG_16470	1	isopentenyl-diphosphate Delta-isomerase	1e-52
PSTha21i18	PGTG_20026	1	glucokinase	1e-09
Lipid, fatty acid and isoprenoid metabolism
PSTha8F3	PGTG_02203	1	sterol24-C-methyltransferase	1e-104
PSTha9O16	PGTG_16594	2	lipid particle protein
PSTha12L10	PGTG_09202	1	lysophospholipase 1 precursor	1e-11
Glycolysis
PSTha1i6	PGTG_06254	1	UDP-glucose4-epimerase	1e-24
PSTha10M3	PGTG_00125	1	1,3-beta-glucansynthase component bgs4	1e-30
PSTha5A1	PGTG_15914	2	chitinase	4e-87
PSTha15B19	PGTG_07188	1	dihydrolipoyldehydrogenase	2e-58
PSTha9J9	PGTG_16250	1	glycosyl hydrolase family 16	5e-87
Electron transport and membrane-asscociated energy conservation/respiration
PSTha9P1	PGTG_14813	1	ADP,ATP carrier protein	1e-85
PSTha14F24	PGTG_04870	1	ATP synthase subunit beta, mitochondrial precursor	2e-45
PSTha1a16	PGTG_03025	1	NADH dehydrogenase iron-sulfur protein 2, mitochondrial precursor	3e-09
PSTha2h11	PGTG_12495	2	plasma membrane ATPase1	2e-24
PSTha11J16	PGTG_00846	1	NADH-cytochrome b5 reductase	7.1776e-17
PSTha2b2	PGTG_01544	1	protein AFG2
PSTha7j22	PGTG_02207	1	26S proteasomenon-ATPase regulatory subunit 11	3e-19
PSTha10K23	PGTG_02208	1	26S proteasomenon-ATPase regulatory subunit 6	6e-08
Aminoacyl-tRNA-synthetases
PSTha13N24	PGTG_17789	1	methionyl-tRNA synthetase	2.0602e-23
PSTha11G18	PGTG_10205	1	alanyl-tRNA synthetase	3e-53
Metabolism of vitamins, cofactors and prosthetic groups
PSTha14i19	PGTG_01304	1	THI2p	1e-31
Ribosome biogenesis
PSTha8A3	PGTG_11035	1	40S ribosomalprotein S13	3e-76
PSTha16I8	PGTG_07974	1	40S ribosomalprotein S16	5e-42
PSTha11K9	PGTG_09472	1	40S ribosomalprotein S17-B	4e-42
PSTha10A11	PGTG_09616	1	40S ribosomalprotein S24-B	1e-30
PSTha11D13	PGTG_09616	1	40S ribosomalprotein S24-B	4e-65
PSTha10H6	PGTG_18358	1	40S ribosomalprotein S26	3e-36
PSTha14n16	PGTG_18190	1	40S ribosomalprotein S27	6e-25
PSTha10N15	PGTG_11036	1	40S ribosomalprotein S6	9e-87
PSTha9F5	PGTG_04480	1	60S ribosomalprotein L1-B	4e-67
PSTha17K16	PGTG_02545	1	60S ribosomalprotein L26	1e-41
PSTha12i4	PGTG_13681	2	40S ribosomalprotein S7	4.98597e-29
PSTha14L14	PGTG_04124	2	60S ribosomalprotein L19	1e-69
PSTha9L3	PGTG_04480	2	60S ribosomalprotein L1-B	4e-33
PSTha1d13	PGTG_02261	2	60S ribosomalprotein L7-B	3e-26
PSTha4F9	PGTG_03322	2	40S ribosomalprotein S12	2e-46
PSTha12a2	PGTG_02385	1	60S ribosomalprotein L8	2e-27
Transcription
PSTha2c18	PGTG_09923	2	Hrq1p	5e-09
PSTha10K1	PGTG_07203	1	DNA-directed RNApolymerase III 130 kDa polypeptide	7e-93
PSTha9E4	PGTG_10360	1	DNA-directed RNApolymerase, mitochondrial precursor	1e-65
PSTha1d10	PGTG_00731	1	nuclear transcription factor Y subunit B	7e-14
Translation
PSTha11E7	PGTG_01367	1	elongation factor 3	1e-40
PSTha14E23	PGTG_14858	4	elongation factor1-alpha	1e-91
PSTha22k15	PGTG_15171	1	GTP-binding protein lepA	7e-07
Cellular transport and transport facilitation
PSTha12o3	PGTG_15147	1	HXT1p	3e-42
PSTha12h10	PGTG_16168	1	mitochondrial precursor proteins import receptor
PSTha11C21	PGTG_08169	1	mitochondrialprotein import protein MAS5	1e-23
PSTha21O8	PGTG_15662	2	sulfate transporter family protein	1.42e-38
Cell signaling/cell communication
PSTha11n16	PGTG_00856	1	calcium/calmodulin-dependent protein kinase kinase 2	4e-36
PSTha18c1	PGTG_17146	1	cAMP-dependent protein kinase type 2	3e-13
PSTha1d6	PGTG_02370	1	serine/threonine-protein phosphatase PP1	3e-30
PSTha12p13	PGTG_19306	1	protein phosphatasePP2A regulatory subunit B	6.36616e-08
PSTha10N8	PGTG_06324	1	caltractin	7e-15
PSTha7C4	PGTG_17119	1	negative regulator of differentiation 1	9e-12
PSTha10L9	PGTG_12904	1	protein ras-1 precursor	9e-11
Cell division/cycle
PSTha6G24	PGTG_12437	1	spindle pole bodycomponent alp4	4e-36
PSTha4h13	PGTG_12437	1	spindle pole bodycomponent alp4	2e-33
Stress response
PSTha14F3	PGTG_15442	1	heat shock protein60, mitochondrial precursor	1.39091e-05
unclassified
PSTha12j17	PGTG_16112	1	cytoplasm protein	1e-40
PSTha16P5	PGTG_07330	1	nucleus protein	5e-16
PSTha5G19	PGTG_04185	1	ubiquitin-protein ligase E3C	6e-21
PSTha5I14	PGTG_03390	1	copia protein	9e-14
PSTha16A10	PGTG_15889	1	rhizopus pepsin precursor	7e-57
PSTha15J12	PGTG_08310	1	ubiquitin	9e-61
PSTha4j12	PGTG_06870	4	pol polyprotein	2e-42
PSTha5C23	PGTG_16632	1	Sec23/Sec24 family protein	3e-30
PSTha9B3	PGTG_04104	2	clathrin heavy chain	3e-73
PSTha11p24	PGTG_17458	1	myosin-2	5.68875e-24
PSTha15O11	PGTG_00608	1	NEDD8-activating enzyme E1 catalytic subunit	2e-07
PSTha10A13	PGTG_07326	2	predicted protein	9.84e-43
PSTha2i4	PGTG_20361	2	predicted protein	5e-06
PSTha6C22	PGTG_10814	2	predicted protein	2e-10
PSTha6B22	PGTG_12900	2	predicted protein	4e-14
PSTha10B20	PGTG_16356	1	conserved hypothetical protein	1e-41
PSTha10C19	PGTG_10558	1	conserved hypothetical protein	1e-56
PSTha10J19	PGTG_17212	1	conserved hypothetical protein	7e-06
PSTha11F19	PGTG_10167	1	conserved hypothetical protein	2e-09
PSTha11J18	PGTG_05491	1	conserved hypothetical protein	2e-09
PSTha13N14	PGTG_15705	1	conserved hypothetical protein	1.0525e-15
PSTha14j17	PGTG_16355	1	conserved hypothetical protein	2e-24
PSTha14p18	PGTG_10437	1	conserved hypothetical protein	6e-50
PSTha15O7	PGTG_10437	1	conserved hypothetical protein	4e-96
PSTha16J12	PGTG_00880	1	conserved hypothetical protein	2e-52
PSTha2b6	PGTG_02064	1	conserved hypothetical protein	6e-13
PSTha4M18	PGTG_06461	1	conserved hypothetical protein	1e-12
PSTha4P12	PGTG_11068	1	conserved hypothetical protein	5e-25
PSTha4a23	PGTG_19119	1	conserved hypothetical protein	1e-05
PSTha4i9	PGTG_02064	1	conserved hypothetical protein	2e-07
PSTha5H11	PGTG_12162	1	conserved hypothetical protein	5e-20
PSTha6F14	PGTG_01643	1	conserved hypothetical protein	9e-27
PSTha8H6	PGTG_02723	1	predicted protein	2e-64
PSTha13L6	PGTG_04261	3	predicted protein	1e-08
PSTha11L8	PGTG_04751	1	conserved hypothetical protein	6.10265e-07
PSTha12m20	PGTG_17388	1	conserved hypothetical protein	4.2e-44
PSTha14j22	PGTG_11426	1	conserved hypothetical protein	8.8291e-12
PSTha15B15	PGTG_12064	1	conserved hypothetical protein	5e-43
PSTha22L20	PGTG_03480	1	conserved hypothetical protein	1e-05
PSTha7F10	PGTG_16355	1	conserved hypothetical protein	5e-09
PSTha4P13	PGTG_01114	1	conserved hypothetical protein	3e-51
PSTha9I23	PGTG_12939	1	conserved hypothetical protein	6e-60
PSTha10O15	PGTG_16548	3	predicted protein	4e-10
PSTha11A4	PGTG_20466	2	predicted protein	2e-30
PSTha10A7	PGTG_00759	2	predicted protein	2e-22
PSTha1e22	PGTG_03575	1	hypothetical protein	8e-20
PSTha10H9	PGTG_03742	1	hypothetical protein	5e-16
PSTha10I23	PGTG_16029	1	hypothetical protein	5e-18
PSTha10N23	PGTG_19835	1	hypothetical protein	4e-07
PSTha11E22	PGTG_09769	1	hypothetical protein	2e-23
PSTha11F6	PGTG_10077	1	hypothetical protein	3e-10
PSTha12L4	PGTG_05855	1	hypothetical protein	5e-25
PSTha12i15	PGTG_19835	1	hypothetical protein	6e-14
PSTha15G20	PGTG_04701	1	hypothetical protein	3.6845e-13
PSTha16L22	PGTG_05121	1	hypothetical protein	1e-37
PSTha16O8	PGTG_08428	1	hypothetical protein	1e-34
PSTha21g3	PGTG_12717	1	hypothetical protein	8e-24
PSTha22k3	PGTG_08326	1	hypothetical protein	4e-39
PSTha2d6	PGTG_10496	1	hypothetical protein	4e-29
PSTha2m20	PGTG_16264	1	hypothetical protein	2e-11
PSTha4K2	PGTG_08560	1	hypothetical protein	5.71042e-32
PSTha9J11	PGTG_07386	1	hypothetical protein	2e-48
PSTha9J19	PGTG_15144	1	hypothetical protein	4e-16
PSTha9L14	PGTG_04720	1	hypothetical protein	1e-13
PSTha4K18	PGTG_03350	2	predicted protein	5.28451e-20
PSTha4K21	PGTG_05550	2	predicted protein	1e-25
PSTha16B2	PGTG_01585	2	predicted protein	1e-29
PSTha22d24	PGTG_03903	2	predicted protein	3e-21
PSTha12m2	PGTG_17549	3	predicted protein	3e-47
PSTha5L4	PGTG_16182	4	predicted protein	7e-06
PSTha1c20	PGTG_14072	1	predicted protein	8e-17
PSTha10G13	PGTG_14843	1	predicted protein	2e-10
PSTha10I24	PGTG_14602	1	predicted protein	1e-31
PSTha10N3	PGTG_10040	1	predicted protein	1e-09
PSTha11E21	PGTG_14512	1	predicted protein	8e-33
PSTha11J17	PGTG_13007	1	predicted protein	6e-13
PSTha11M6	PGTG_10493	1	predicted protein	3e-11
PSTha12H18	PGTG_11784	1	predicted protein	0
PSTha12a4	PGTG_03431	1	predicted protein	4e-23
PSTha12e24	PGTG_13127	1	predicted protein	7.33752e-22
PSTha12f5	PGTG_07867	1	predicted protein	2e-28
PSTha12i24	PGTG_16568	1	predicted protein	3e-28
PSTha13A4	PGTG_12697	1	predicted protein	7e-12
PSTha13J15	PGTG_14396	1	predicted protein	3e-66
PSTha13L4	PGTG_03937	1	predicted protein	1e-10
PSTha13P10	PGTG_00470	1	predicted protein	8e-16
PSTha14C10	PGTG_08128	1	predicted protein	2e-06
PSTha15B2	PGTG_04155	1	predicted protein	3e-14
PSTha15J4	PGTG_17021	1	predicted protein	3e-32
PSTha15N11	PGTG_01663	1	predicted protein	3.06133e-11
PSTha15O23	PGTG_04261	1	predicted protein	7e-09
PSTha15a23	PGTG_16021	1	predicted protein	2e-08
PSTha16H13	PGTG_08881	1	predicted protein	7e-15
PSTha16I13	PGTG_02674	1	predicted protein	2e-34
PSTha16J23	PGTG_09374	1	predicted protein	5e-33
PSTha16L7	PGTG_19475	1	predicted protein	5e-49
PSTha16O16	PGTG_11706	1	predicted protein	5e-07
PSTha1j21	PGTG_16761	1	predicted protein	2e-22
PSTha22c4	PGTG_07095	1	predicted protein	7e-22
PSTha2O15	PGTG_19165	1	predicted protein	5e-10
PSTha2e6	PGTG_03860	1	predicted protein	4e-38
PSTha4L14	PGTG_15267	1	predicted protein	1e-07
PSTha4L7	PGTG_14992	1	predicted protein	4e-43
PSTha4O12	PGTG_06045	1	predicted protein	1e-09
PSTha4j2	PGTG_15794	1	predicted protein	1e-17
PSTha5A3	PGTG_16259	1	predicted protein	1e-19
PSTha5B23	PGTG_04592	1	predicted protein	2e-19
PSTha6B12	PGTG_11943	1	predicted protein	2e-10
PSTha6c23	PGTG_07911	135	predicted protein	3e-20
PSTha6i16	PGTG_13391	1	predicted protein	3e-10
PSTha7O2	PGTG_09439	1	predicted protein	3e-07
PSTha7P4	PGTG_06182	1	predicted protein	7e-17
PSTha8F7	PGTG_04824	1	predicted protein	1e-06
PSTha8H1	PGTG_10216	1	predicted protein	5e-31
PSTha9B23	PGTG_04044	1	predicted protein	2e-29
PSTha9C13	PGTG_00034	1	predicted protein	6e-10
PSTha9H17	PGTG_12417	1	predicted protein	6e-12
PSTha9I7	PGTG_12199	1	predicted protein	3e-25
PSTha9K3	PGTG_20014	1	predicted protein	5e-06
PSTha9N22	PGTG_20156	1	predicted protein	9e-36
PSTha9N9	PGTG_20156	1	predicted protein	9.5864e-35
PSTha7D15	PGTG_05889	1	predicted protein	4e-22
PSTha21a18	PGTG_03756	1	hypothetical protein	5e-10
PSTha22p18	PGTG_00811	1	hypothetical protein	6e-08
PSTha5C11	PGTG_03504	1	hypothetical protein	2e-15
PSTha5N21	PGTG_20421	2	predicted protein	9e-06
PSTha9C24	PGTG_12176	3	predicted protein	8e-16
PSTha5D10	PGTG_12046	2	predicted protein	2e-11
PSTha11p10	PGTG_01935	2	predicted protein	4e-06
PSTha12n18	PGTG_06852	2	predicted protein	1.39e-43
PSTha14M14	PGTG_11342	2	predicted protein	9.76433e-11
PSTha9h5	PGTG_11202	4	predicted protein	5e-22
PSTha2i8	PGTG_03019	2	hypothetical protein	2.67467e-18
PSTha7H4	PGTG_02213	1	hypothetical protein	1e-14
PSTha7H1	PGTG_05000	1	hypothetical protein	2e-18
PSTha8H9	PGTG_00629	1	hypothetical protein	2e-33
PSTha9K18	PGTG_10545	2	hypothetical protein	6e-53
PSTha9J22	PGTG_15056	2	hypothetical protein	3e-73
PSTha4e19	PGTG_18621	2	hypothetical protein	5e-08
PSTha4g6	PGTG_02854	2	hypothetical protein	6e-88
PSTha4j22	PGTG_08189	3	hypothetical protein	3e-09
PSTha4K8	PGTG_14971	2	hypothetical protein	1e-65
PSTha4O3	PGTG_03106	2	hypothetical protein	2e-19
PSTha5N18	PGTG_10437	2	hypothetical protein	3e-70
PSTha5C7	PGTG_19402	2	hypothetical protein	1e-157
PSTha9F18	PGTG_00898	2	hypothetical protein	8.96e-41
PSTha11p8	PGTG_18912	2	hypothetical protein	2e-21
PSTha4M16	PGTG_16944	1	hypothetical protein	3e-19
PSTha21f14	PGTG_15321	2	hypothetical protein	3.89903e-13
PSTha4O9	PGTG_15859	2	hypothetical protein	3e-23
PSTha1d9	PGTG_16355	1	hypothetical protein	1e-38
PSTha5M15	PGTG_01915	2	predicted protein	2e-85
PSTha12g15	PGTG_18399	2	predicted protein	3.76542e-35
PSTha2a5	PGTG_11202	4	predicted protein	5.23e-23
PSTha2c7	PGTG_17549	3	predicted protein	1.15e-15
